# Supplementary material for: Comparative Pathogenomics of Aeromonas veronii from Pigs in South Africa: Dominance of the Novel ST657 Clone
Source: Microorganisms. 2020 Dec 16;8(12):2008. doi: 10.3390/microorganisms8122008 (PMC7765573; doi:10.3390/microorganisms8122008)
Supplement: Supplementary file 1 [file microorganisms-08-02008-s001.zip]

Archive with 3 entries (2 files):
- microorganisms-1013302-sl/
- microorganisms-1013302-sl/Supplementary data_Genes.docx
- microorganisms-1013302-sl/Supplementary Table S5.xls
