# Supplementary material for: Comparative Pathogenomics of Aeromonas veronii from Pigs in South Africa: Dominance of the Novel ST657 Clone
Source: Microorganisms. 2020 Dec 16;8(12):2008. doi: 10.3390/microorganisms8122008 (PMC7765573; doi:10.3390/microorganisms8122008)
Supplement: Supplementary file 1 [file microorganisms-08-02008-s001.zip › microorganisms-1013302-sl/Supplementary Table S5.xls]

## Sheet: A5
Mar_29-3855185586				Comparative pathogenomic of Aeromonas veronii from pigs in South Africa: Dominance of the novel ST657 clone
VFclass	Virulence factors	Related genes	A5(Prediction)	Yogandree Ramsamy1,2,3*, Koleka P. Mlisana2, Daniel G. Amoako3, Akebe Luther King Abia3, Mushal Allam5, Arshad Ismail5, Ravesh Singh1,2 and Sabiha Y. Essack3
			draft (draft)	1	Medical Microbiology, College of Health Sciences, University of KwaZulu-Natal, South Africa; Ramsamyy@ukzn.ac.za (Y.R.); Singhra@ukzn.ac.za (R.S)
Adherence	Flp type IV pili	flp1	-	2	National Health Laboratory Service, South Africa; koleka.mlisana@nhls.ac.za; (K.P.M.); (R.S); (YR)
		flpA	-	3	Antimicrobial Research Unit, College of Health Sciences, University of KwaZulu-Natal, South Africa; amoakod@ukzn.ac.za (D.G.A.); Abiaakebel@ukzn.ac.za (A.L.K.A.); essacks@ukzn.ac.za (S.Y.E.); (YR)
		flpB	-	5	Sequencing Core Facility, National Institute for Communicable Diseases, National Health Laboratory Service, Johannesburg, South Africa; MushalA@nicd.ac.za (M.A.); ArshadI@nicd.ac.za (A.I.)
		flpC	-	*	Correspondence: Yogandree Ramsamy, Email: Ramsamyy@ukzn.ac.za (Y.R.)
		flpD	-
		flpE	-
		flpF	-
		flpG	-
		flpH	-
		flpI	-
		flpJ	-
		flpK	-
		flpL	-
	Lateral flagella	flgC	orf02453
		flgE	orf02451
		flgI	orf02447
		flgJ	orf02446
		fliF	orf02462
		fliG	orf02461
		fliP	orf02469
		lafB	orf02441
		lafC	orf02440
		lafE	orf02438
		lafF	orf02437
		lafK	orf02464
		lafS	orf02436
		lafT	orf02435
		lafU	orf02434
		lafX	-
		lfgA	orf02455
		lfgB	orf02454
		lfgF	orf02450
		lfgG	orf02449
		lfgH	orf02448
		lfgK	orf02445
		lfgL	orf02444
		lfgM	orf02456
		lfgN	orf02457
		lfhA	orf02465
		lfhB	orf02466
		lfiE	orf02463
		lfiH	orf02460
		lfiI	orf02459
		lfiJ	orf02458
		lfiM	orf02471
		lfiN	orf02470
		lfiQ	orf02468
		lfiR	orf02467
		maf-5	orf02443
	Mannose-sensitive hemagglutinin (Msh) pilus	mshA	orf02673
		mshB	orf02674
		mshC	orf02672
		mshD	orf02671
		mshE	orf02677
		mshF	orf02675
		mshG	orf02676
		mshI1	orf02683
		mshI	orf02684
		mshJ	orf02682
		mshK	orf02681
		mshL	orf02680
		mshM	orf02679
		mshN	orf02678
		mshO	orf02670
		mshP	orf02669
		mshQ	orf02668
	Polar flagella	Undetermined	orf01604
		Undetermined	-
		cheA-2	orf01608
		cheB-2	orf01607
		cheR-3	orf01075
		cheV	orf01076
		cheW	orf01603
		cheY	orf01610
		cheZ	orf01609
		flaA	orf00976
		flaB	orf00974
		flaG	orf00973
		flaH	orf00972
		flaJ	orf00971
		flgA	orf01077
		flgB	orf01074
		flgC	orf01073
		flgD	orf01072
		flgE	orf01071
		flgF	orf01070
		flgG	orf01069
		flgH	orf01068
		flgI	orf01067
		flgJ	orf01066
		flgK	orf01065
		flgL	orf01064
		flgM	orf01078
		flgN	orf01079
		flhA	orf01614
		flhB	orf01615
		flhF	orf01613
		flhG	orf01612
		fliA	orf01611
		fliE	orf01629
		fliF	orf01628
		fliG	orf01627
		fliH	orf01626
		fliI	orf01625
		fliJ	orf01624
		fliK	orf01623
		fliL	orf01622
		fliM	orf01621
		fliN	orf01620
		fliO	orf01619
		fliP	orf01618
		fliQ	orf01617
		fliR	orf01616
		flmD	orf00960
		flmH	orf00956
		flrA	orf01058
		flrB	orf01057
		flrC	orf01056
		maf-1	orf00969
		maf-2	orf00962
		motX	orf02839
		motY	orf03066
		nueA	orf00959
		nueB	orf00961
		pomA2	orf00544
		pomA	orf01606
		pomB2	orf00389; orf00545
		pomB	orf01605
	Tap type IV pili	tapA	-
		tapB	orf02408
		tapC	orf02409
		tapD	orf02410
		tapF	orf00422
		tapM	orf01821
		tapN	orf01822
		tapO	orf01823
		tapP	orf01824
		tapQ	orf01825
		tapT	orf02856
		tapU	orf02855
		tapV	orf02308
		tapW	orf01314
		tapY1	orf02809
		tapY2	-
		tppA	orf02811
		tppB	-
		tppC	orf02810
		tppD	-
		tppE	orf02807
		tppF	orf02801
	Type I fimbriae	fimA	orf03536
		fimC	orf03538
		fimD	orf03539
		fimE	orf03540
		fimF	orf03541
Secretion system	T2SS	exeA	orf00846
		exeB	orf00845
		exeC	orf00844
		exeD	orf00843
		exeE	orf00842
		exeF	orf00841
		exeG	orf00840
		exeH	orf00839
		exeI	orf00838
		exeJ	orf00837
		exeK	orf00836
		exeL	orf00835
		exeM	orf00834
		exeN	orf00833
		tapD	-
	T3SS	acr1	orf01533
		acr2	orf01532
		acrG	orf01527
		acrH	orf01525
		acrR	orf01528
		acrV	orf01526
		aexT	-
		aopB	orf01524
		aopD	orf01523
		aopH	-
		aopN	orf01534
		aopO	-
		aopX	-
		ascB	orf01517
		ascC	orf01516
		ascD	orf01515
		ascE	orf01514
		ascF	orf01513
		ascG	orf01512
		ascH	orf01511
		ascI	orf01510
		ascJ	orf01509
		ascK	orf01508
		ascL	orf01507
		ascN	orf01535
		ascO	orf01536
		ascP	orf01539
		ascQ	orf01540
		ascR	orf01541
		ascS	orf01542
		ascT	orf01543
		ascU	orf01544
		ascV	orf01529
		ascX	orf01531
		ascY	orf01530
		ati1	-
		ati2	-
		exsA	orf01519
		exsB	orf01520
		exsC	orf01522
		exsD	orf01518
		exsE	orf01521
		sycH	-
		sycO	-
		sycX	orf01546
	T6SS	Undetermined	-
		atsA	-
		atsB	-
		atsC	-
		atsD	-
		atsG	-
		atsH	-
		atsI	-
		atsJ	-
		atsK	-
		atsL	-
		atsP	-
		atsQ	-
		atsS	-
		clpV1	-
		dotU	-
		hcp1	-
		hcp	-
		vasH	-
		vasK/atsR	-
		vgrG1	-
		vgrG2	-
		vgrG3	-
		vipA	-
		vipB	-
Toxin	Aerolysin AerA/Cytotoxic enterotoxin Act	aerA/act	orf02629
	Extracellular hemolysin	ahh1	-
	Heat-stable cytotonic enterotoxin	ast	-
	Hemolysin III	Undetermined	orf04206
	Hemolysin	hlyA	orf01040
	The repeat in toxin (RTX)	rtxA	-
		rtxB	-
		rtxC	-
		rtxD	-
		rtxE	-
		rtxH	-
	Thermostable hemolysin (TH)	Undetermined	orf01795
Anaerobic respiration	Nitrate reductase(Mycobacterium)	narH	orf01897
Antiphagocytosis	Capsular polysaccharide(Vibrio)	rmlA	orf01239
		wecA	orf01241
Immune evasion	Capsule(Acinetobacter)		orf01254; orf01257
	LOS(Campylobacter)		orf01255
Others	O-antigen(Yersinia)	cpsB	orf01244
		wcaG	orf01246
	Table saved from VFDB (http://www.mgc.ac.cn/VFs/) [Sat May 2 19:21:00 2020]

## Sheet: A31
Mar_29-3517544754				Comparative pathogenomic of Aeromonas veronii from pigs in South Africa: Dominance of the novel ST657 clone
VFclass	Virulence factors	Related genes	A31(Prediction)	Yogandree Ramsamy1,2,3*, Koleka P. Mlisana2, Daniel G. Amoako3, Akebe Luther King Abia3, Mushal Allam5, Arshad Ismail5, Ravesh Singh1,2 and Sabiha Y. Essack3
			draft (draft)	1	Medical Microbiology, College of Health Sciences, University of KwaZulu-Natal, South Africa; Ramsamyy@ukzn.ac.za (Y.R.); Singhra@ukzn.ac.za (R.S)
Adherence	Flp type IV pili	flp1	-	2	National Health Laboratory Service, South Africa; koleka.mlisana@nhls.ac.za; (K.P.M.); (R.S); (YR)
		flpA	-	3	Antimicrobial Research Unit, College of Health Sciences, University of KwaZulu-Natal, South Africa; amoakod@ukzn.ac.za (D.G.A.); Abiaakebel@ukzn.ac.za (A.L.K.A.); essacks@ukzn.ac.za (S.Y.E.); (YR)
		flpB	-	5	Sequencing Core Facility, National Institute for Communicable Diseases, National Health Laboratory Service, Johannesburg, South Africa; MushalA@nicd.ac.za (M.A.); ArshadI@nicd.ac.za (A.I.)
		flpC	-	*	Correspondence: Yogandree Ramsamy, Email: Ramsamyy@ukzn.ac.za (Y.R.)
		flpD	-
		flpE	-
		flpF	-
		flpG	-
		flpH	-
		flpI	-
		flpJ	-
		flpK	-
		flpL	-
	Lateral flagella	flgC	orf00979
		flgE	orf00977
		flgI	orf00973
		flgJ	orf00972
		fliF	orf00988
		fliG	orf00987
		fliP	orf00995
		lafB	orf00967
		lafC	orf00966
		lafE	orf00964
		lafF	orf00963
		lafK	orf00990
		lafS	orf00962
		lafT	orf00961
		lafU	orf00960
		lafX	-
		lfgA	orf00981
		lfgB	orf00980
		lfgF	orf00976
		lfgG	orf00975
		lfgH	orf00974
		lfgK	orf00971
		lfgL	orf00970
		lfgM	orf00982
		lfgN	orf00983
		lfhA	orf00991
		lfhB	orf00992
		lfiE	orf00989
		lfiH	orf00986
		lfiI	orf00985
		lfiJ	orf00984
		lfiM	orf00997
		lfiN	orf00996
		lfiQ	orf00994
		lfiR	orf00993
		maf-5	orf00969
	Mannose-sensitive hemagglutinin (Msh) pilus	mshA	-
		mshB	orf02881
		mshC	orf02879
		mshD	orf02878
		mshE	orf02884
		mshF	orf02882
		mshG	orf02883
		mshI1	orf02890
		mshI	orf02891
		mshJ	orf02889
		mshK	orf02888
		mshL	orf02887
		mshM	orf02886
		mshN	orf02885
		mshO	orf02877
		mshP	orf02876
		mshQ	orf02875
	Polar flagella	Undetermined	orf02673
		Undetermined	-
		cheA-2	orf02669
		cheB-2	orf02670
		cheR-3	orf02855
		cheV	orf02856
		cheW	orf02674
		cheY	orf02667
		cheZ	orf02668
		flaA	orf02551
		flaB	orf02550
		flaG	orf02549
		flaH	orf02548
		flaJ	-
		flgA	-
		flgB	orf02854
		flgC	orf02853
		flgD	orf02852
		flgE	orf02851
		flgF	orf02850
		flgG	orf02849
		flgH	orf02848
		flgI	orf02847
		flgJ	orf02846
		flgK	orf02845
		flgL	orf02844
		flgM	orf02858
		flgN	orf02859
		flhA	orf02663
		flhB	orf02662
		flhF	orf02664
		flhG	orf02665
		fliA	orf02666
		fliE	orf02648
		fliF	orf02649
		fliG	orf02650
		fliH	orf02651
		fliI	orf02652
		fliJ	orf02653
		fliK	orf02654
		fliL	orf02655
		fliM	orf02656
		fliN	orf02657
		fliO	orf02658
		fliP	orf02659
		fliQ	orf02660
		fliR	orf02661
		flmD	orf02537
		flmH	orf02533
		flrA	orf02838
		flrB	orf02837
		flrC	orf02836
		maf-1	orf02545
		maf-2	orf02539
		motX	orf02249
		motY	orf03927
		nueA	orf02536
		nueB	orf02538
		pomA2	orf00045
		pomA	orf02671
		pomB2	orf00046; orf04062
		pomB	orf02672
	Tap type IV pili	tapA	-
		tapB	orf00934
		tapC	orf00935
		tapD	orf00936
		tapF	orf03308
		tapM	orf00686
		tapN	orf00687
		tapO	orf00688
		tapP	orf00689
		tapQ	orf00690
		tapT	orf02266
		tapU	orf02265
		tapV	orf02760
		tapW	orf00277
		tapY1	orf02219
		tapY2	-
		tppA	orf02221
		tppB	-
		tppC	orf02220
		tppD	-
		tppE	orf02217
		tppF	orf02211
	Type I fimbriae	fimA	orf02065
		fimC	orf02067
		fimD	orf02068
		fimE	orf02069
		fimF	orf02070
Secretion system	T2SS	exeA	orf03176
		exeB	orf03175
		exeC	orf03174
		exeD	orf03173
		exeE	orf03172
		exeF	orf03171
		exeG	orf03170
		exeH	-
		exeI	orf03397
		exeJ	orf03398
		exeK	orf03399
		exeL	orf03400
		exeM	orf03401
		exeN	orf03402
		tapD	-
	T3SS	acr1	orf00492
		acr2	orf00491
		acrG	orf00486
		acrH	orf00484
		acrR	orf00487
		acrV	orf00485
		aexT	-
		aopB	orf00483
		aopD	orf00482
		aopH	-
		aopN	orf00493
		aopO	-
		aopX	-
		ascB	orf00476
		ascC	orf00474
		ascD	orf00473
		ascE	orf00472
		ascF	orf00471
		ascG	orf00470
		ascH	orf00469
		ascI	orf00468
		ascJ	orf00467
		ascK	orf00466
		ascL	orf00465
		ascN	orf00494
		ascO	orf00495
		ascP	orf00498
		ascQ	orf00499
		ascR	orf00500
		ascS	orf00501
		ascT	orf00502
		ascU	orf00503
		ascV	orf00488
		ascX	orf00490
		ascY	orf00489
		ati1	-
		ati2	-
		exsA	orf00478
		exsB	orf00479
		exsC	orf00481
		exsD	orf00477
		exsE	orf00480
		sycH	-
		sycO	-
		sycX	orf00505
	T6SS	Undetermined	-
		atsA	-
		atsB	-
		atsC	-
		atsD	-
		atsG	-
		atsH	-
		atsI	-
		atsJ	-
		atsK	-
		atsL	-
		atsP	-
		atsQ	-
		atsS	-
		clpV1	-
		dotU	-
		hcp1	-
		hcp	-
		vasH	-
		vasK/atsR	-
		vgrG1	-
		vgrG2	-
		vgrG3	-
		vipA	-
		vipB	-
Toxin	Aerolysin AerA/Cytotoxic enterotoxin Act	aerA/act	orf01922
	Extracellular hemolysin	ahh1	-
	Heat-stable cytotonic enterotoxin	ast	-
	Hemolysin III	Undetermined	orf03912
	Hemolysin	hlyA	orf02821
	The repeat in toxin (RTX)	rtxA	-
		rtxB	-
		rtxC	-
		rtxD	-
		rtxE	-
		rtxH	-
	Thermostable hemolysin (TH)	Undetermined	orf00660
Anaerobic respiration	Nitrate reductase(Mycobacterium)	narH	orf03012
Antiphagocytosis	Capsular polysaccharide(Vibrio)	rmlA	orf02571
		wecA	orf02573
Immune evasion	Capsule(Acinetobacter)		orf02585; orf02587
Others	O-antigen(Yersinia)		orf02575
		wcaG	orf02577
	Table saved from VFDB (http://www.mgc.ac.cn/VFs/) [Sat May 2 19:27:56 2020]

## Sheet: A34
Mar_29-9247253768				Comparative pathogenomic of Aeromonas veronii from pigs in South Africa: Dominance of the novel ST657 clone
VFclass	Virulence factors	Related genes	A34(Prediction)	Yogandree Ramsamy1,2,3*, Koleka P. Mlisana2, Daniel G. Amoako3, Akebe Luther King Abia3, Mushal Allam5, Arshad Ismail5, Ravesh Singh1,2 and Sabiha Y. Essack3
			draft (draft)	1	Medical Microbiology, College of Health Sciences, University of KwaZulu-Natal, South Africa; Ramsamyy@ukzn.ac.za (Y.R.); Singhra@ukzn.ac.za (R.S)
Adherence	Flp type IV pili	flp1	-	2	National Health Laboratory Service, South Africa; koleka.mlisana@nhls.ac.za; (K.P.M.); (R.S); (YR)
		flpA	-	3	Antimicrobial Research Unit, College of Health Sciences, University of KwaZulu-Natal, South Africa; amoakod@ukzn.ac.za (D.G.A.); Abiaakebel@ukzn.ac.za (A.L.K.A.); essacks@ukzn.ac.za (S.Y.E.); (YR)
		flpB	-	5	Sequencing Core Facility, National Institute for Communicable Diseases, National Health Laboratory Service, Johannesburg, South Africa; MushalA@nicd.ac.za (M.A.); ArshadI@nicd.ac.za (A.I.)
		flpC	-	*	Correspondence: Yogandree Ramsamy, Email: Ramsamyy@ukzn.ac.za (Y.R.)
		flpD	-
		flpE	-
		flpF	-
		flpG	-
		flpH	-
		flpI	-
		flpJ	-
		flpK	-
		flpL	-
	Lateral flagella	flgC	orf00657
		flgE	orf00655
		flgI	orf00651
		flgJ	orf00650
		fliF	orf00666
		fliG	orf00665
		fliP	orf00673
		lafB	orf00645
		lafC	orf00644
		lafE	orf00642
		lafF	orf00641
		lafK	orf00668
		lafS	orf00640
		lafT	orf00639
		lafU	orf00638
		lafX	-
		lfgA	orf00659
		lfgB	orf00658
		lfgF	orf00654
		lfgG	orf00653
		lfgH	orf00652
		lfgK	orf00649
		lfgL	orf00648
		lfgM	orf00660
		lfgN	orf00661
		lfhA	orf00669
		lfhB	orf00670
		lfiE	orf00667
		lfiH	orf00664
		lfiI	orf00663
		lfiJ	orf00662
		lfiM	orf00675
		lfiN	orf00674
		lfiQ	orf00672
		lfiR	orf00671
		maf-5	orf00647
	Mannose-sensitive hemagglutinin (Msh) pilus	mshA	-
		mshB	orf02107
		mshC	orf02104
		mshD	orf02103
		mshE	orf02110
		mshF	orf02108
		mshG	orf02109
		mshI1	orf02116
		mshI	orf02117
		mshJ	orf02115
		mshK	orf02114
		mshL	orf02113
		mshM	orf02112
		mshN	orf02111
		mshO	orf02102
		mshP	orf02101
		mshQ	orf02100
	Polar flagella	Undetermined	orf00249
		Undetermined	-
		cheA-2	orf00253
		cheB-2	orf00252
		cheR-3	orf00359
		cheV	orf00360
		cheW	orf00248
		cheY	orf00255
		cheZ	orf00254
		flaA	orf03252
		flaB	orf03250
		flaG	orf03249
		flaH	orf03248
		flaJ	orf03247
		flgA	orf00361
		flgB	orf00358
		flgC	orf00357
		flgD	orf00356
		flgE	orf00355
		flgF	orf00354
		flgG	orf00353
		flgH	orf00352
		flgI	orf00351
		flgJ	orf00350
		flgK	orf00349
		flgL	orf00348
		flgM	orf00362
		flgN	orf00363
		flhA	orf00259
		flhB	orf00260
		flhF	orf00258
		flhG	orf00257
		fliA	orf00256
		fliE	orf00274
		fliF	orf00273
		fliG	orf00272
		fliH	orf00271
		fliI	orf00270
		fliJ	orf00269
		fliK	orf00268
		fliL	orf00267
		fliM	orf00266
		fliN	orf00265
		fliO	orf00264
		fliP	orf00263
		fliQ	orf00262
		fliR	orf00261
		flmD	orf03236
		flmH	orf03232
		flrA	orf00342
		flrB	orf00341
		flrC	orf00340
		maf-1	orf03245
		maf-2	orf03238
		motX	orf01701
		motY	orf01334
		nueA	orf03235
		nueB	orf03237
		pomA2	orf01434
		pomA	orf00251
		pomB2	orf01435; orf03431
		pomB	orf00250
	Tap type IV pili	tapA	-
		tapB	orf00612
		tapC	orf00613
		tapD	orf00614
		tapF	orf03509
		tapM	orf02383
		tapN	orf02384
		tapO	orf02385
		tapP	orf02386
		tapQ	orf02387
		tapT	orf01718
		tapU	orf01717
		tapV	orf02852
		tapW	orf03286
		tapY1	orf01672
		tapY2	-
		tppA	orf01674
		tppB	-
		tppC	orf01673
		tppD	-
		tppE	orf01670
		tppF	orf01664
	Type I fimbriae	fimA	orf03918
		fimC	orf03920
		fimD	orf03921
		fimE	orf03922
		fimF	orf03923
Secretion system	T2SS	exeA	orf00899
		exeB	orf00898
		exeC	orf00897
		exeD	orf00896
		exeE	orf00895
		exeF	orf00894
		exeG	orf00893
		exeH	orf00892
		exeI	orf00891
		exeJ	orf00890
		exeK	orf00889
		exeL	orf00888
		exeM	orf00887
		exeN	orf00886
		tapD	-
	T3SS	acr1	orf00178
		acr2	orf00177
		acrG	orf00172
		acrH	orf00170
		acrR	orf00173
		acrV	orf00171
		aexT	-
		aopB	orf00169
		aopD	orf00168
		aopH	-
		aopN	orf00179
		aopO	-
		aopX	-
		ascB	orf00162
		ascC	orf00161
		ascD	orf00160
		ascE	orf00159
		ascF	orf00158
		ascG	orf00157
		ascH	orf00156
		ascI	orf00155
		ascJ	orf00154
		ascK	orf00153
		ascL	orf00152
		ascN	orf00180
		ascO	orf00181
		ascP	orf00184
		ascQ	orf00185
		ascR	orf00186
		ascS	orf00187
		ascT	orf00188
		ascU	orf00189
		ascV	orf00174
		ascX	orf00176
		ascY	orf00175
		ati1	-
		ati2	-
		exsA	orf00164
		exsB	orf00165
		exsC	orf00167
		exsD	orf00163
		exsE	orf00166
		sycH	-
		sycO	-
		sycX	orf00191
	T6SS	Undetermined	-
		atsA	-
		atsB	-
		atsC	-
		atsD	-
		atsG	-
		atsH	-
		atsI	-
		atsJ	-
		atsK	-
		atsL	-
		atsP	-
		atsQ	-
		atsS	-
		clpV1	-
		dotU	-
		hcp1	-
		hcp	-
		vasH	-
		vasK/atsR	-
		vgrG1	-
		vgrG2	-
		vgrG3	-
		vipA	-
		vipB	-
Toxin	Aerolysin AerA/Cytotoxic enterotoxin Act	aerA/act	orf02062
	Extracellular hemolysin	ahh1	-
	Heat-stable cytotonic enterotoxin	ast	-
	Hemolysin III	Undetermined	orf03490
	Hemolysin	hlyA	orf00325
	The repeat in toxin (RTX)	rtxA	-
		rtxB	-
		rtxC	-
		rtxD	-
		rtxE	-
		rtxH	-
	Thermostable hemolysin (TH)	Undetermined	orf02357
Anaerobic respiration	Nitrate reductase(Mycobacterium)	narH	orf03547
Antiphagocytosis	Capsular polysaccharide(Vibrio)	rmlA	orf00523
		wecA	orf00525
Immune evasion	Capsule(Acinetobacter)		orf00537; orf00539
Others	O-antigen(Yersinia)	cpsB	orf00527
		wcaG	orf00529
	Table saved from VFDB (http://www.mgc.ac.cn/VFs/) [Sat May 2 19:28:50 2020]

## Sheet: A86
Mar_29-9290524230				Comparative pathogenomic of Aeromonas veronii from pigs in South Africa: Dominance of the novel ST657 clone
VFclass	Virulence factors	Related genes	A86(Prediction)	Yogandree Ramsamy1,2,3*, Koleka P. Mlisana2, Daniel G. Amoako3, Akebe Luther King Abia3, Mushal Allam5, Arshad Ismail5, Ravesh Singh1,2 and Sabiha Y. Essack3
			draft (draft)	1	Medical Microbiology, College of Health Sciences, University of KwaZulu-Natal, South Africa; Ramsamyy@ukzn.ac.za (Y.R.); Singhra@ukzn.ac.za (R.S)
Adherence	Flp type IV pili	flp1	-	2	National Health Laboratory Service, South Africa; koleka.mlisana@nhls.ac.za; (K.P.M.); (R.S); (YR)
		flpA	-	3	Antimicrobial Research Unit, College of Health Sciences, University of KwaZulu-Natal, South Africa; amoakod@ukzn.ac.za (D.G.A.); Abiaakebel@ukzn.ac.za (A.L.K.A.); essacks@ukzn.ac.za (S.Y.E.); (YR)
		flpB	-	5	Sequencing Core Facility, National Institute for Communicable Diseases, National Health Laboratory Service, Johannesburg, South Africa; MushalA@nicd.ac.za (M.A.); ArshadI@nicd.ac.za (A.I.)
		flpC	-	*	Correspondence: Yogandree Ramsamy, Email: Ramsamyy@ukzn.ac.za (Y.R.)
		flpD	-
		flpE	-
		flpF	-
		flpG	-
		flpH	-
		flpI	-
		flpJ	-
		flpK	-
		flpL	-
	Lateral flagella	flgC	orf01866
		flgE	orf01864
		flgI	orf01860
		flgJ	orf01859
		fliF	orf01875
		fliG	orf01874
		fliP	orf01882
		lafB	orf01854
		lafC	orf01853
		lafE	orf01851
		lafF	orf01850
		lafK	orf01877
		lafS	orf01849
		lafT	orf01848
		lafU	orf01847
		lafX	-
		lfgA	orf01868
		lfgB	orf01867
		lfgF	orf01863
		lfgG	orf01862
		lfgH	orf01861
		lfgK	orf01858
		lfgL	orf01857
		lfgM	orf01869
		lfgN	orf01870
		lfhA	orf01878
		lfhB	orf01879
		lfiE	orf01876
		lfiH	orf01873
		lfiI	orf01872
		lfiJ	orf01871
		lfiM	orf01884
		lfiN	orf01883
		lfiQ	orf01881
		lfiR	orf01880
		maf-5	orf01856
	Mannose-sensitive hemagglutinin (Msh) pilus	mshA	-
		mshB	orf02235
		mshC	orf02233
		mshD	orf02232
		mshE	orf02238
		mshF	orf02236
		mshG	orf02237
		mshI1	orf02244
		mshI	orf02245
		mshJ	orf02243
		mshK	orf02242
		mshL	orf02241
		mshM	orf02240
		mshN	orf02239
		mshO	orf02231
		mshP	orf02230
		mshQ	orf02229
	Polar flagella	Undetermined	orf01254
		Undetermined	-
		cheA-2	orf01258
		cheB-2	orf01257
		cheR-3	orf03112
		cheV	orf03113
		cheW	orf01253
		cheY	orf01260
		cheZ	orf01259
		flaA	orf03339
		flaB	orf03338
		flaG	orf03337
		flaH	orf03336
		flaJ	orf03335
		flgA	orf03114
		flgB	orf03111
		flgC	orf03110
		flgD	orf03109
		flgE	orf03108
		flgF	orf03107
		flgG	orf03106
		flgH	orf03105
		flgI	orf03104
		flgJ	orf03103
		flgK	orf03102
		flgL	orf03101
		flgM	orf03115
		flgN	orf03116
		flhA	orf01264
		flhB	orf01265
		flhF	orf01263
		flhG	orf01262
		fliA	orf01261
		fliE	orf01279
		fliF	orf01278
		fliG	orf01277
		fliH	orf01276
		fliI	orf01275
		fliJ	orf01274
		fliK	orf01273
		fliL	orf01272
		fliM	orf01271
		fliN	orf01270
		fliO	orf01269
		fliP	orf01268
		fliQ	orf01267
		fliR	orf01266
		flmD	orf03325
		flmH	orf03321
		flrA	orf03095
		flrB	orf03094
		flrC	orf03093
		maf-1	orf03333
		maf-2	orf03327
		motX	orf02959
		motY	orf02725
		nueA	orf03324
		nueB	orf03326
		pomA2	orf00090
		pomA	orf01256
		pomB2	orf00091; orf00697
		pomB	orf01255
	Tap type IV pili	tapA	-
		tapB	orf01821
		tapC	orf01822
		tapD	orf01823
		tapF	orf00729
		tapM	orf00936
		tapN	orf00937
		tapO	orf00938
		tapP	orf00939
		tapQ	orf00940
		tapT	orf02976
		tapU	orf02975
		tapV	orf01722
		tapW	orf03813
		tapY1	orf02929
		tapY2	-
		tppA	orf02931
		tppB	-
		tppC	orf02930
		tppD	-
		tppE	orf02927
		tppF	orf02921
	Type I fimbriae	fimA	orf01293
		fimC	orf01295
		fimD	orf01296
		fimE	orf01297
		fimF	orf01298
Secretion system	T2SS	exeA	orf00383
		exeB	orf00382
		exeC	orf00381
		exeD	orf00380
		exeE	orf00379
		exeF	orf00378
		exeG	orf00377
		exeH	orf00376
		exeI	orf00375
		exeJ	orf00374
		exeK	orf00373
		exeL	orf00372
		exeM	orf00371
		exeN	orf00370
		tapD	-
	T3SS	acr1	orf01186
		acr2	orf01185
		acrG	orf01180
		acrH	orf01178
		acrR	orf01181
		acrV	orf01179
		aexT	-
		aopB	orf01177
		aopD	orf01176
		aopH	-
		aopN	orf01187
		aopO	-
		aopX	-
		ascB	orf01170
		ascC	orf01168
		ascD	orf01167
		ascE	orf01166
		ascF	orf01165
		ascG	orf01164
		ascH	orf01163
		ascI	orf01162
		ascJ	orf01161
		ascK	orf01160
		ascL	orf01159
		ascN	orf01188
		ascO	orf01189
		ascP	orf01191
		ascQ	orf01192
		ascR	orf01193
		ascS	orf01194
		ascT	orf01195
		ascU	orf01196
		ascV	orf01182
		ascX	orf01184
		ascY	orf01183
		ati1	-
		ati2	-
		exsA	orf01172
		exsB	orf01173
		exsC	orf01175
		exsD	orf01171
		exsE	orf01174
		sycH	-
		sycO	-
		sycX	orf01198
	T6SS	Undetermined	-
		atsA	-
		atsB	-
		atsC	-
		atsD	-
		atsG	-
		atsH	-
		atsI	-
		atsJ	-
		atsK	-
		atsL	-
		atsP	-
		atsQ	-
		atsS	-
		clpV1	-
		dotU	-
		hcp1	-
		hcp	-
		vasH	-
		vasK/atsR	-
		vgrG1	-
		vgrG2	-
		vgrG3	-
		vipA	-
		vipB	-
Toxin	Aerolysin AerA/Cytotoxic enterotoxin Act	aerA/act	orf02191
	Extracellular hemolysin	ahh1	-
	Heat-stable cytotonic enterotoxin	ast	-
	Hemolysin III	Undetermined	orf03957
	Hemolysin	hlyA	orf03078
	The repeat in toxin (RTX)	rtxA	-
		rtxB	-
		rtxC	-
		rtxD	-
		rtxE	-
		rtxH	-
	Thermostable hemolysin (TH)	Undetermined	orf00910
Anaerobic respiration	Nitrate reductase(Mycobacterium)	narH	orf01010
Antiphagocytosis	Capsular polysaccharide(Vibrio)	rmlA	orf02079
		wecA	orf02081
Immune evasion	Capsule(Acinetobacter)		orf02092; orf02094
Others	O-antigen(Yersinia)		orf02083
		wcaG	orf02084
	Table saved from VFDB (http://www.mgc.ac.cn/VFs/) [Sat May 2 19:29:58 2020]

## Sheet: 136
Mar_29-3628406835				Comparative pathogenomic of Aeromonas veronii from pigs in South Africa: Dominance of the novel ST657 clone
VFclass	Virulence factors	Related genes	A136(Prediction)	Yogandree Ramsamy1,2,3*, Koleka P. Mlisana2, Daniel G. Amoako3, Akebe Luther King Abia3, Mushal Allam5, Arshad Ismail5, Ravesh Singh1,2 and Sabiha Y. Essack3
			draft (draft)	1	Medical Microbiology, College of Health Sciences, University of KwaZulu-Natal, South Africa; Ramsamyy@ukzn.ac.za (Y.R.); Singhra@ukzn.ac.za (R.S)
Adherence	Flp type IV pili	flp1	-	2	National Health Laboratory Service, South Africa; koleka.mlisana@nhls.ac.za; (K.P.M.); (R.S); (YR)
		flpA	-	3	Antimicrobial Research Unit, College of Health Sciences, University of KwaZulu-Natal, South Africa; amoakod@ukzn.ac.za (D.G.A.); Abiaakebel@ukzn.ac.za (A.L.K.A.); essacks@ukzn.ac.za (S.Y.E.); (YR)
		flpB	-	5	Sequencing Core Facility, National Institute for Communicable Diseases, National Health Laboratory Service, Johannesburg, South Africa; MushalA@nicd.ac.za (M.A.); ArshadI@nicd.ac.za (A.I.)
		flpC	-	*	Correspondence: Yogandree Ramsamy, Email: Ramsamyy@ukzn.ac.za (Y.R.)
		flpD	-
		flpE	-
		flpF	-
		flpG	-
		flpH	-
		flpI	-
		flpJ	-
		flpK	-
		flpL	-
	Lateral flagella	flgC	orf02007
		flgE	orf02005
		flgI	orf02001
		flgJ	orf02000
		fliF	orf02016
		fliG	orf02015
		fliP	orf02023
		lafB	orf01995
		lafC	orf01994
		lafE	orf01992
		lafF	orf01991
		lafK	orf02018
		lafS	orf01990
		lafT	orf01989
		lafU	orf01988
		lafX	-
		lfgA	orf02009
		lfgB	orf02008
		lfgF	orf02004
		lfgG	orf02003
		lfgH	orf02002
		lfgK	orf01999
		lfgL	orf01998
		lfgM	orf02010
		lfgN	orf02011
		lfhA	orf02019
		lfhB	orf02020
		lfiE	orf02017
		lfiH	orf02014
		lfiI	orf02013
		lfiJ	orf02012
		lfiM	orf02025
		lfiN	orf02024
		lfiQ	orf02022
		lfiR	orf02021
		maf-5	orf01997
	Mannose-sensitive hemagglutinin (Msh) pilus	mshA	orf03149
		mshB	orf03150
		mshC	orf03148
		mshD	orf03147
		mshE	orf03153
		mshF	orf03151
		mshG	orf03152
		mshI1	orf03159
		mshI	orf03160
		mshJ	orf03158
		mshK	orf03157
		mshL	orf03156
		mshM	orf03155
		mshN	orf03154
		mshO	orf03146
		mshP	orf03145
		mshQ	orf03144
	Polar flagella	Undetermined	orf01159
		Undetermined	-
		cheA-2	orf01163
		cheB-2	orf01162
		cheR-3	orf00635
		cheV	orf00636
		cheW	orf01158
		cheY	orf01165
		cheZ	orf01164
		flaA	orf00536
		flaB	orf00534
		flaG	orf00533
		flaH	orf00532
		flaJ	orf00531
		flgA	orf00637
		flgB	orf00634
		flgC	orf00633
		flgD	orf00632
		flgE	orf00631
		flgF	orf00630
		flgG	orf00629
		flgH	orf00628
		flgI	orf00627
		flgJ	orf00626
		flgK	orf00625
		flgL	orf00624
		flgM	orf00638
		flgN	orf00639
		flhA	orf01169
		flhB	orf01170
		flhF	orf01168
		flhG	orf01167
		fliA	orf01166
		fliE	orf01184
		fliF	orf01183
		fliG	orf01182
		fliH	orf01181
		fliI	orf01180
		fliJ	orf01179
		fliK	orf01178
		fliL	orf01177
		fliM	orf01176
		fliN	orf01175
		fliO	orf01174
		fliP	orf01173
		fliQ	orf01172
		fliR	orf01171
		flmD	orf00520
		flmH	orf00516
		flrA	orf00618
		flrB	orf00617
		flrC	orf00616
		maf-1	orf00529
		maf-2	orf00522
		motX	orf02827
		motY	orf02425
		nueA	orf00519
		nueB	orf00521
		pomA2	orf03013
		pomA	orf01161
		pomB2	orf00390; orf03014
		pomB	orf01160
	Tap type IV pili	tapA	-
		tapB	orf01962
		tapC	orf01963
		tapD	orf01964
		tapF	orf00423
		tapM	orf01376
		tapN	orf01377
		tapO	orf01378
		tapP	orf01379
		tapQ	orf01380
		tapT	orf02844
		tapU	orf02843
		tapV	orf01862
		tapW	orf00869
		tapY1	orf02797
		tapY2	-
		tppA	orf02799
		tppB	-
		tppC	orf02798
		tppD	-
		tppE	orf02795
		tppF	orf02789
	Type I fimbriae	fimA	orf04177
		fimC	orf04179
		fimD	orf04180
		fimE	orf04181
		fimF	orf04182
Secretion system	T2SS	exeA	orf03735
		exeB	orf03734
		exeC	orf03733
		exeD	orf03732
		exeE	orf03731
		exeF	orf03730
		exeG	orf03729
		exeH	orf03728
		exeI	orf03727
		exeJ	orf03726
		exeK	orf03725
		exeL	orf03724
		exeM	orf03723
		exeN	orf03722
		tapD	-
	T3SS	acr1	orf01088
		acr2	orf01087
		acrG	orf01082
		acrH	orf01080
		acrR	orf01083
		acrV	orf01081
		aexT	-
		aopB	orf01079
		aopD	orf01078
		aopH	-
		aopN	orf01089
		aopO	-
		aopX	-
		ascB	orf01072
		ascC	orf01071
		ascD	orf01070
		ascE	orf01069
		ascF	orf01068
		ascG	orf01067
		ascH	orf01066
		ascI	orf01065
		ascJ	orf01064
		ascK	orf01063
		ascL	orf01062
		ascN	orf01090
		ascO	orf01091
		ascP	orf01094
		ascQ	orf01095
		ascR	orf01096
		ascS	orf01097
		ascT	orf01098
		ascU	orf01099
		ascV	orf01084
		ascX	orf01086
		ascY	orf01085
		ati1	-
		ati2	-
		exsA	orf01074
		exsB	orf01075
		exsC	orf01077
		exsD	orf01073
		exsE	orf01076
		sycH	-
		sycO	-
		sycX	orf01101
	T6SS	Undetermined	-
		atsA	-
		atsB	-
		atsC	-
		atsD	-
		atsG	-
		atsH	-
		atsI	-
		atsJ	-
		atsK	-
		atsL	-
		atsP	-
		atsQ	-
		atsS	-
		clpV1	-
		dotU	-
		hcp1	-
		hcp	-
		vasH	-
		vasK/atsR	-
		vgrG1	-
		vgrG2	-
		vgrG3	-
		vipA	-
		vipB	-
Toxin	Aerolysin AerA/Cytotoxic enterotoxin Act	aerA/act	orf03105
	Extracellular hemolysin	ahh1	-
	Heat-stable cytotonic enterotoxin	ast	-
	Hemolysin III	Undetermined	orf04045
	Hemolysin	hlyA	orf00600
	The repeat in toxin (RTX)	rtxA	-
		rtxB	-
		rtxC	-
		rtxD	-
		rtxE	-
		rtxH	-
	Thermostable hemolysin (TH)	Undetermined	orf01350
Anaerobic respiration	Nitrate reductase(Mycobacterium)	narH	orf01452
Antiphagocytosis	Capsular polysaccharide(Vibrio)	rmlA	orf00799
		wecA	orf00801
Immune evasion	Capsule(Acinetobacter)		orf00814; orf00817
	LOS(Campylobacter)		orf00815
Others	O-antigen(Yersinia)	cpsB	orf00804
		wcaG	orf00806
	Table saved from VFDB (http://www.mgc.ac.cn/VFs/) [Sat May 2 19:31:45 2020]
